# Supplementary material for: Volatile metabolomics and transcriptomics analyses provide insights into the mechanism of volatile changes during fruit development of ‘Ehime 38’ (Citrus reticulata) and its bud mutant
Source: Front Plant Sci. 2024 Jun 26;15:1430204. doi: 10.3389/fpls.2024.1430204 (PMC11231921; doi:10.3389/fpls.2024.1430204)
Supplement: Supplementary file 2 [file Table_2.xlsx]

## Sheet: Supplementary Table 1
Supplementary Table 1. The primer sequences used in this study.
ID	Sequences (5'-3')
Cs1g_pb000860-F	CCAAGCAGCATGAAGATCAA	qRT-PCR assay
Cs1g_pb000860-R	ATCTGCTGGAAGGTGCTGAG	qRT-PCR assay
Cs1g_pb019590-F	TCGCTACCGCAGCAGTTA	qRT-PCR assay
Cs1g_pb019590-R	TGCCACTCTATCGCCTTC	qRT-PCR assay
Cs2g_pb000850-F	AGCTGTAATGCTTGCTGCAC	qRT-PCR assay
Cs2g_pb000850-R	TGTCCCAGTCGAATCCCTT	qRT-PCR assay
Cs2g_pb021080-F	TTGAGGCAAGACAGCACATT	qRT-PCR assay
Cs2g_pb021080-R	AATATCACCGAGTTCCTTCTGG	qRT-PCR assay
Cs2g_pb028710-F	TAATTGCAGCTGGTCGTGGA	qRT-PCR assay
Cs2g_pb028710-R	GAGGGTCTGGGGAACCGATA	qRT-PCR assay
Cs3g_pb000420-F	CACGCATGGTTGAAGTGAAGG	qRT-PCR assay
Cs3g_pb000420-R	TCCTTCCCCGGAAGTGAGAA	qRT-PCR assay
Cs3g_pb013040-F	GCTGTTCTTTTCCGTTGCGT	qRT-PCR assay
Cs3g_pb013040-R	CAATGAGCGAGACAATGGCG	qRT-PCR assay
Cs3g_pb027430-F	TTGCTGTCCGCAACAGTAGT	qRT-PCR assay
Cs3g_pb027430-R	AACCTCAACACCTGTCCCAC	qRT-PCR assay
Cs4g_pb015710-F	CAATGAATTAACAAAGTGGTGG	qRT-PCR assay
Cs4g_pb015710-R	GGCTCGAAGTATGTCCCTAAA	qRT-PCR assay
Cs5g_pb006060-F	AATGCCTGCTACGGAGGAAC	qRT-PCR assay
Cs5g_pb006060-R	CTGCATAAACCGCACTGTCG	qRT-PCR assay
Cs5g_pb010820-F	ACGGCGACGTTTGGTAGAAT	qRT-PCR assay
Cs5g_pb010820-R	CCAGTTGACCCAAGCACTGA	qRT-PCR assay
Cs5g_pb017740-F	AGAAGCGGAGTTGATAGTGC	qRT-PCR assay
Cs5g_pb017740-R	AGAAGCGGAGTTGATAGTGC	qRT-PCR assay
Cs6g_pb009250-F	GGCTAGTGGCGGGAGAATTT	qRT-PCR assay
Cs6g_pb009250-R	GCCGTTTTGTGCACATGGAT	qRT-PCR assay
Cs7g_pb000010-F	GCCGCCTCATGTTTGAAGAC	qRT-PCR assay
Cs7g_pb000010-R	GCTGAAGGCTCTGTGTAGCA	qRT-PCR assay
Cs8g_pb000160-F	AGATGCCGGTCGGTTATGTC	qRT-PCR assay
Cs8g_pb000160-R	TACAACCCCTGTTCGCACTC	qRT-PCR assay
Cs8g_pb006040-F	CGGTGTTAGCCAAGGGAACT	qRT-PCR assay
Cs8g_pb006040-R	ACCATTTCAAGAGCGCAAGC	qRT-PCR assay
Cs8g_pb020050-F	GCAGAGTACAGGCAGCTAGG	qRT-PCR assay
Cs8g_pb020050-R	TCCTACATTGGAACCGGCAC	qRT-PCR assay
Cs9g_pb003590-F	CGGTCCTGTTGATGGTCACA	qRT-PCR assay
Cs9g_pb003590-R	TCCGCAGCCTTTTCAGCATA	qRT-PCR assay
Cs9g_pb018550-F	TTGGCAGCGAGACTGTCATT	qRT-PCR assay
Cs9g_pb018550-R	GCTGCAGTTCCTCCATAGCA	qRT-PCR assay
CsUn_pb013180-F	GGTCCCGGAAACAAAATGGC	qRT-PCR assay
CsUn_pb013180-R	TACCGATTGTGATCTGGCCG	qRT-PCR assay
CsUn_pb033540-F	GATGTTTCTGCTGAAGCGTTT	qRT-PCR assay
CsUn_pb033540-R	TATACAGGTTGTACACTCCGGT	qRT-PCR assay

## Sheet: Supplementary Table 2
Supplementary Table 2. The volatiles in the pulps of WT and MT during fruit development.
Compound	Classification	RT	RI	RI	Varieties	Fruit developmental stages
			(Reference)	(Calculated)		S1	S2	S3	S4	S5
2-Hexenal	Aldehyde	6.706	850	846	WT	121.96± 32.32	22.96± 3.97	16.47± 2.19	8.06± 1.19	2.00± 1.80
					MT	145.60± 10.81	44.84± 10.11	12.41± 2.06	8.40± 2.00	1.86± 1.61
2,4-Hexadienal	Aldehyde	9.045	910	910	WT	16.08±3.11	4.71±1.75	3.95±0.58	1.03±0.15	1.16±0.76
					MT	18.75±5.42	8.80± 3.50	2.26± 0.50	2.33± 0.61	0.35± 0.34
α-Thujene	Monoterpene	9.709	925	924	WT	1.52±0.50	-	-	-	-
					MT	1.03±0.48	-	-	-	-
α-Pinene	Monoterpene	9.932	939	929	WT	11.21±3.74	9.70±2.78	2.67±0.43	-	-
					MT	12.12±2.86	14.96±3.05	5.91±0.60	-	-
(E)-4-Oxohex-2-enal	Aldehyde	11.346	958	960	WT	8.53±2.71	1.67±1.32	1.26±0.62	0.37±0.09	0.59±0.11
					MT	10.72±4.66	4.93±2.99	0.71±0.07	0.80±0.28	0.45±0.41
cis-Sabinene	Monoterpene	11.814	973	970	WT	9.03±1.17	10.87±7.78	3.29±0.34	0.23±0.23	0.75±0.49
					MT	9.76±0.97	21.61±4.64	7.98±0.54	0.60±0.36	0.41±0.21
β-Myrcene	Monoterpene	12.803	992	991	WT	148.16±29.37	53.18±15.43	9.02±2.28	5.28±0.96	4.57±2.14
					MT	160.22±29.97	84.57±19.40	32.65±2.18	8.64±4.17	5.27±2.48
α-Terpinene	Monoterpene	13.969	1017	1013	WT	5.89±0.66	10.63±2.36	1.09±0.13	1.12±0.29	0.59±0.28
					MT	4.84±1.17	13.43±0.85	3.73±0.14	1.36±0.24	0.89±0.40
o-Cymene	Monoterpene	14.512	1021	1020	WT	10.24±54.39	104.99±54.39	7.71±0.85	67.21±17.95	78.56±31.06
					MT	8.30±3.68	73.98±14.11	32.08±3.72	63.05±8.97	62.95±38.83
D-Limonene	Monoterpene	14.853	1030	1028	WT	3399.36±429.89	1049.50±273.91	392.99±51.61	589.66±57.51	431.36±121.72
					MT	3432.30±528.61	1973.57±113.88	936.21±42.52	900.03±36.54	687.47±46.77
β-Ocimene	Monoterpene	15.906	1040	1043	WT	2.88±0.04	4.11±1.01	0.38±0.02	0.26±0.58	0.18±0.08
					MT	3.11±0.61	11.06±0.79	1.75±0.21	0.24±0.09	0.07±0.12
γ-Terpinene	Monoterpene	16.402	1060	1051	WT	4.82±0.36	10.77±4.33	1.61±0.18	0.23±0.02	0.24±0.04
					MT	3.43±0.52	15.63±1.32	3.98±0.34	0.84±0.56	0.22±0.10
α-Terpinolene	Monoterpene	18.077	1093	1079	WT	11.35±1.05	6.91±2.40	0.84±0.04	2.81±0.76	1.32±0.49
					MT	9.56±2.83	10.45±1.47	3.45±0.60	3.40±0.96	2.49±0.70
p-Cymenene	Monoterpene	18.356	1095	1082	WT	7.05±0.61	38.25±19.90	2.67±0.37	16.31±3.21	7.85±2.28
					MT	5.72±2.07	31.07±3.91	9.08±0.62	12.92±10.25	19.69±9.65
Linalool	Alcohol	19.466	1097	1098	WT	25.10±3.18	178.87±13.78	27.18±0.21	13.00±3.62	6.24±1.85
					MT	101.99±22.72	412.76±31.05	120.77±6.02	13.61±1.61	6.91±1.97
Nonanal	Aldehyde	19.657	1102	1102	WT	4.98±0.79	6.46±0.78	1.89±0.21	0.93±0.21	1.34±0.16
					MT	5.06±1.49	10.09±0.65	3.60±0.34	1.26±0.59	1.15±0.82
1,3,8-p-Menthatriene	Monoterpene	19.955	1118	1105	WT	1.38±0.15	4.55±0.63	0.61±0.11	0.50±0.08	0.26±0.11
					MT	1.47±0.43	7.29±0.36	2.12±0.11	0.50±0.13	0.43±0.04
3-Thujanone	Ketone	20.274	1124	1110	WT	0.09±0.16	2.44±0.32	0.22±0.03	-	-
					MT	-	3.04±0.35	1.16±0.05	-	-
p-Mentha-2,8-diene-1-ol	Alcohol	21.748	1134	1127	WT	-	3.27±0.52	0.82±0.15	-	-
					MT	-	5.42±0.50	2.22±0.11	-	-
trans-β-Terpineol	Alcohol	22.519	1153	1136	WT	5.11±0.77	2.17±0.80	0.30±0.11	-	-
					MT	2.48±0.57	3.36±0.35	0.87±0.03	-	-
Terpinen-4-ol	Alcohol	25.244	1177	1167	WT	22.65±4.68	82.36±11.74	6.89±0.29	4.61±1.29	3.14±0.14
					MT	12.86±2.73	123.87±8.31	33.93±1.84	5.09±0.52	2.52±1.09
α-Terpineol	Alcohol	26.505	1190	1182	WT	18.19±3.00	38.69±5.53	4.69±0.18	3.14±0.66	1.26±0.19
					MT	11.38±2.46	74.17±4.19	19.45±1.06	3.17±0.32	1.27±0.71
cis-Dihydrocarvone	Ketone	27.009	1194	1189	WT	1.02±0.15	2.59±1.09	0.30±0.04	0.73±0.18	0.38±0.08
					MT	0.85±0.32	3.47±0.48	1.49±0.14	0.56±0.10	0.82±0.80
Decanal	Aldehyde	28.281	1200	1202	WT	11.39±0.46	5.14±0.84	0.92±0.21	0.82±0.16	0.62±0.09
					MT	9.57±1.60	7.44±1.41	2.84±0.17	0.85±0.18	0.61±0.05
Octyl acetate	Ester	29.155	1215	1211	WT	12.73±0.60	-	-	-	-
					MT	7.68±1.23	-	-	-	-
D-Carvone	Ketone	31.552	1242	1234	WT	2.89±0.37	84.63±16.35	8.07±0.04	13.05±1.89	3.70±0.35
					MT	3.01±1.09	109.98±8.41	40.82±1.23	7.89±0.20	3.39±0.98
p-Mentha-1,8-dien-3-one	Ketone	34.299	1269	1260	WT	-	5.05±1.29	0.22±0.01	-	-
					MT	-	8.36±0.78	1.59±0.16	-	-
Perilla aldehyde	Aldehyde	34.434	1271	1261	WT	9.08±1.51	2.31±0.42	0.47±0.10	0.49±0.17	-
					MT	15.29±2.46	4.88±0.11	1.99±0.23	0.65±0.03	-
Citral	Aldehyde	34.741	1276	1265	WT	0.46±0.09	0.60±0.06	0.18±0.06	0.19±0.34	0.08±0.14
					MT	1.05±0.29	3.47±0.17	1.29±0.11	-	-
Piperitenone	Ketone	41.632	1344	1330	WT	-	2.71±0.83	0.12±0.02	0.28±0.06	0.14±0.15
					MT	-	3.25±0.51	0.83±0.18	0.14±0.13	0.02±0.04
Neryl acetate	Ester	45.52	1365	1361	WT	33.24±0.61	3.74±1.25	0.56±0.23	0.61±0.04	0.40±0.06
					MT	18.51±4.79	4.81±1.32	1.66±0.12	0.60±0.09	0.47±0.12
7-epi-Sesquithujene	Sesquiterpene	49.731	1391	1398	WT	8.42±1.99	1.62±0.62	0.25±0.60	0.16±0.02	-
					MT	4.68±1.53	2.29±0.96	0.63±0.12	0.41±0.09	-
(E)-β-Famesene	Sesquiterpene	55.966	1455	1451	WT	84.83±21.35	22.65±15.86	0.63±0.26	0.51±0.05	0.25±0.06
					MT	27.24±8.36	33.75±15.51	2.71±0.44	0.46±0.15	0.48±0.17
Valencene	Sesquiterpene	58.877	1491	1475	WT	-	-	-	3.35±0.37	2.10±0.68
					MT	-	-	-	2.94±0.19	3.19±0.83
2,4-Di-tert-butylphenol	Others	62.585	1518	1508	WT	11.86±1.81	24.00±4.24	14.74±1.41	0.65±0.04	0.90±0.24
					MT	9.70±1.83	23.19±1.67	13.41±0.91	0.77±0.29	0.68±0.16

## Sheet: Supplementary Table 3
Supplementary Table 3. The DAVs between WT and MT during fruit development.
DAVs	Compound	Comparison	Fold change	log2FC	p value	VIP
DAV 1	2,4-Hexadienal	MT_S5 vs WT_S5	0.300831	-1.73298	0.0476845	1.75255
DAV 2	α-Pinene	MT_S3 vs WT_S3	2.21273	1.14583	0.00235166	1.01338
DAV 3	cis-Sabinene	MT_S3 vs WT_S3	2.42584	1.27849	0.000580749	1.03608
DAV 4	β-Myrcene	MT_S3 vs WT_S3	3.61794	1.85517	0.000205736	1.0363
DAV 5	α-Terpinene	MT_S3 vs WT_S3	3.41913	1.77363	1.92352e-05	1.04502
DAV 6	o-Cymene	MT_S3 vs WT_S3	4.15861	2.0561	0.0056126	1.0321
DAV 7	D-Limonene	MT_S3 vs WT_S3	2.38226	1.25233	0.000185331	1.03812
DAV 8	β-Ocimene	MT_S2 vs WT_S2	2.69046	1.42785	0.000924317	1.27923
DAV 8	β-Ocimene	MT_S3 vs WT_S3	4.6396	2.214	1.95231e-07	1.04848
DAV 9	γ-Terpinene	MT_S3 vs WT_S3	2.47229	1.30585	0.00171691	1.03043
DAV 10	α-Terpinolene	MT_S3 vs WT_S3	4.09222	2.03288	0.0164829	1.01457
DAV 11	p-Cymenene	MT_S3 vs WT_S3	3.39963	1.76538	0.000364815	1.03958
DAV 12	Linalool	MT_S1 vs WT_S1	4.06322	2.02262	0.0259954	1.51794
DAV 12	Linalool	MT_S2 vs WT_S2	2.30757	1.20638	0.00187292	1.3058
DAV 12	Linalool	MT_S3 vs WT_S3	4.44381	2.1518	0.00135794	1.04605
DAV 13	1,3,8-p-Menthatriene	MT_S3 vs WT_S3	3.49389	1.80484	6.4347e-05	1.04179
DAV 14	3-Thujanone	MT_S3 vs WT_S3	5.21982	2.384	3.70683e-05	1.04603
DAV 15	p-Mentha-2,8-diene-1-ol	MT_S3 vs WT_S3	2.70314	1.43464	0.000369258	1.03578
DAV 16	trans-β-Terpineol	MT_S1 vs WT_S1	0.486574	-1.03927	0.0108918	1.52098
DAV 16	trans-β-Terpineol	MT_S3 vs WT_S3	2.91814	1.54505	0.00786621	1.02021
DAV 17	Terpinen-4-ol	MT_S3 vs WT_S3	4.92536	2.30023	0.0012191	1.04563
DAV 18	α-Terpineol	MT_S3 vs WT_S3	4.14427	2.05112	0.00133313	1.04532
DAV 19	cis-Dihydrocarvone	MT_S3 vs WT_S3	4.89494	2.29129	0.00320914	1.0377
DAV 20	Decanal	MT_S3 vs WT_S3	3.0898	1.62751	0.000292623	1.03543
DAV 21	D-Carvone	MT_S3 vs WT_S3	5.05584	2.33795	0.000466729	1.04784
DAV 22	p-Mentha-1,8-dien-3-one	MT_S3 vs WT_S3	7.33021	2.87385	0.00422264	1.04005
DAV 23	Perilla aldehyde	MT_S2 vs WT_S2	2.10806	1.07591	0.00582947	1.27967
DAV 23	Perilla aldehyde	MT_S3 vs WT_S3	4.25643	2.08964	0.00265613	1.03035
DAV 24	Citral	MT_S2 vs WT_S2	5.81499	2.53978	0.000270227	1.30687
DAV 24	Citral	MT_S3 vs WT_S3	7.20732	2.84946	0.000405224	1.03932
DAV 25	Piperitenone	MT_S3 vs WT_S3	7.05405	2.81845	0.0183338	1.00806
DAV 26	Neryl acetate	MT_S3 vs WT_S3	2.99305	1.58161	0.0047398	1.01226
DAV 27	7-epi-Sesquithujene	MT_S4 vs WT_S4	2.4711	1.30515	0.0402454	1.71595
DAV 28	(E)-β-Famesene	MT_S1 vs WT_S1	0.321078	-1.63901	0.0299262	1.41517
DAV 28	(E)-β-Famesene	MT_S3 vs WT_S3	4.29649	2.10316	0.00461465	1.00927

## Sheet: Supplementary Table 4
Supplementary Table 4. The trancriptomic data of the developing fruit pulps from WT and MT.
Samples	Clean reads	Clean bases	GC Content	%≥Q30
WT_S2-1	22471873	6718355632	0.4486	0.9462
WT_S2-2	20618024	6172319386	0.4475	0.9206
WT_S2-3	19193031	5743322734	0.4513	0.9228
WT_S3-1	20951029	6265226758	0.4489	0.9319
WT_S3-2	25142334	7527903678	0.4464	0.9283
WT_S3-3	22251049	6662018602	0.4466	0.9291
MT_S2-1	21319740	6379763186	0.4474	0.9246
MT_S2-2	21139380	6326585484	0.4514	0.9199
MT_S2-3	27434431	8205606798	0.4482	0.9474
MT_S3-1	25613523	7643506258	0.4465	0.9499
MT_S3-2	21774701	6515565218	0.4459	0.9315
MT_S3-3	20759459	6212560106	0.4493	0.931

## Sheet: Supplementary Table 5
Supplementary Table 5. The sequence alignment results of transcriptome data to sweet orange genome.
Samples	Total Reads	Mapped Reads	Uniq Mapped Reads	Multiple Map Reads	Reads Map to '+'	Reads Map to '-'
WT_S2-1	44,943,7 46	41,737,1 58 (92.87%)	40,842,7 56 (90.88%)	894,402 (1.99%)	21,439,0 57 (47.70%)	21,441,6 06 (47.71%)
WT_S2-2	41,236,0 48	38,172,0 90 (92.57%)	37,326,8 25 (90.52%)	845,265 (2.05%)	19,630,7 23 (47.61%)	19,609,3 31 (47.55%)
WT_S2-3	38,386,0 62	35,227,7 50 (91.77%)	34,420,3 42 (89.67%)	807,408 (2.10%)	18,171,0 81 (47.34%)	18,188,6 81 (47.38%)
WT_S3-1	41,902,0 58	38,391,8 82 (91.62%)	37,616,2 71 (89.77%)	775,611 (1.85%)	19,686,0 17 (46.98%)	19,681,2 97 (46.97%)
WT_S3-2	50,284,6 68	46,090,0 57 (91.66%)	45,163,5 14 (89.82%)	926,543 (1.84%)	23,621,7 34 (46.98%)	23,628,2 16 (46.99%)
WT_S3-3	44,502,0 98	41,133,7 17 (92.43%)	40,309,4 73 (90.58%)	824,244 (1.85%)	21,089,3 69 (47.39%)	21,080,1 98 (47.37%)
MT_S2-1	42,639,4 80	39,493,4 76 (92.62%)	38,619,7 19 (90.57%)	873,757 (2.05%)	20,300,4 74 (47.61%)	20,308,7 73 (47.63%)
MT_S2-2	42,278,7 60	38,434,6 82 (90.91%)	37,476,6 54 (88.64%)	958,028 (2.27%)	19,940,3 67 (47.16%)	19,957,6 38 (47.20%)
MT_S2-3	54,868,8 62	48,755,6 62 (88.86%)	47,665,3 29 (86.87%)	1,090,33 3 (1.99%)	25,092,9 36 (45.73%)	25,099,8 31 (45.75%)
MT_S3-1	51,227,0 46	46,389,7 49 (90.56%)	45,473,3 66 (88.77%)	916,383 (1.79%)	23,788,3 33 (46.44%)	23,772,4 95 (46.41%)
MT_S3-2	43,549,4 02	38,763,2 72 (89.01%)	37,930,2 70 (87.10%)	833,002 (1.91%)	19,913,5 46 (45.73%)	19,899,4 04 (45.69%)
MT_S3-3	41,518,9 18	36,547,7 88 (88.03%)	35,703,6 04 (85.99%)	844,184 (2.03%)	18,905,1 86 (45.53%)	18,906,4 20 (45.54%)

## Sheet: Supplementary Table 6
Supplementary Table 6. The correlations of candidate genes with DAVs.
ID	Gene	DAVs
		2,4-Hexadienal	γ-Terpinene	cis-Sabinene	β-Myrcene	α-Pinene	7-epi-Sesquithujene	α-Terpinene	p-Cymenene	β-Ocimene	α-Terpinolene	1,3,8-p-Menthatriene	3-Thujanone	trans-β-Terpineol	α-Terpineol	o-Cymene	p-Mentha-2,8-diene-1-ol	Perilla aldehyde	Linalool	Terpinen-4-ol	p-Mentha-1,8-dien-3-one	D-Limonene	Decanal	Piperitenone	Citral	D-Carvone	(E)-β-Famesene	cis-Dihydrocarvone	Neryl acetate
Cs1g_pb019590	DXS1	0.586802	0.918346	0.822336	0.854233	0.904948	0.85246	0.91304	0.698366	0.861385	0.863644	0.925161	0.871513	0.853365	0.88761	0.612078	0.890721	0.81061	0.840121	0.905299	0.910884	0.826397	0.894284	0.844472	0.660225	0.873392	0.829131	0.774133	0.861646
Cs2g_pb021080	TPS1	0.563685	0.939082	0.807816	0.818042	0.873174	0.754625	0.936559	0.713268	0.843999	0.852916	0.927697	0.893219	0.889699	0.909676	0.638521	0.877136	0.823532	0.844763	0.926603	0.942938	0.85399	0.862863	0.888906	0.643028	0.896451	0.746371	0.784633	0.810859
Cs2g_pb028710	CMK	-0.662604	-0.797023	-0.64287	-0.783445	-0.763597	-0.753251	-0.859516	-0.776079	-0.796044	-0.830986	-0.866106	-0.906324	-0.869328	-0.856917	-0.71779	-0.829355	-0.802212	-0.816808	-0.88778	-0.856176	-0.755467	-0.834683	-0.874479	-0.632507	-0.893555	-0.724359	-0.878842	-0.805148
Cs3g_pb013040	HMGR2	-0.677581	-0.763455	-0.643205	-0.74072	-0.729063	-0.728708	-0.798055	-0.68613	-0.793605	-0.775047	-0.831844	-0.826711	-0.833275	-0.831817	-0.609764	-0.795124	-0.768153	-0.792852	-0.837825	-0.825129	-0.736137	-0.77231	-0.807435	-0.626362	-0.816695	-0.709248	-0.785909	-0.749482
Cs8g_pb000160	HMGR1	-0.654876	-0.904707	-0.750365	-0.89378	-0.881409	-0.858408	-0.961102	-0.837398	-0.878104	-0.931122	-0.94673	-0.964164	-0.941561	-0.92763	-0.771686	-0.905383	-0.861941	-0.876083	-0.962002	-0.930244	-0.837741	-0.933838	-0.943825	-0.68546	-0.964263	-0.845127	-0.92092	-0.91358

## Sheet: Supplementary Table 7
Supplementary Table 7. The correlations of MEP and MVA pathway genes with DAVs.
ID	Gene	Correlations
		D-Limonene	2,4-Hexadienal	α-Pinene	cis-Sabinene	β-Myrcene	α-Terpinene	o-Cymene	β-Ocimene	γ-Terpinene	α-Terpinolene	p-Cymenene	Linalool	1,3,8-p-Menthatriene	3-Thujanone	p-Mentha-2,8-diene-1-ol	trans-β-Terpineol	Terpinen-4-ol	α-Terpineol	cis-Dihydrocarvone	Decanal	D-Carvone	p-Mentha-1,8-dien-3-one	Perilla aldehyde	Citral	Piperitenone	Neryl acetate	7-epi-Sesquithujene	(E)-β-Famesene
Cs1g_pb019590	DXS1	0.826397	0.586802	0.904948	0.822336	0.854233	0.91304	0.612078	0.861385	0.918346	0.863644	0.698366	0.840121	0.925161	0.871513	0.890721	0.853365	0.905299	0.88761	0.774133	0.894284	0.873392	0.910884	0.81061	0.660225	0.844472	0.861646	0.85246	0.829131
Cs9g_pb003590	DXS2	0.42776	0.417164	0.590776	0.439451	0.563821	0.780193	0.785049	0.459666	0.70743	0.625093	0.786209	0.467404	0.642573	0.735355	0.552068	0.634181	0.686265	0.554663	0.613531	0.651982	0.717305	0.678977	0.427588	0.131513	0.772093	0.663832	0.578695	0.55641
Cs5g_pb010820	DXR	-0.0693493	0.140874	-0.0470555	0.0926837	-0.149261	-0.118065	-0.38703	0.0284569	0.0161757	-0.1671	-0.323668	-0.0379789	-0.0675042	-0.244499	-0.0810446	-0.141594	-0.116464	-0.0623438	-0.341306	-0.156574	-0.230111	-0.0086357	-0.128547	-0.0302824	-0.19177	-0.204338	-0.12168	-0.0956698
Cs3g_pb000420	MCT	0.122387	-0.389373	0.0192919	0.105319	-0.0251733	-0.0730142	-0.190911	-0.0599202	-0.0211601	-0.069155	-0.22092	-0.029135	-0.060045	-0.107532	-0.0253901	-0.0943629	-0.0719165	-0.0236566	-0.155131	-0.0856689	-0.0770375	-0.0515855	0.0644022	0.0655563	-0.098549	-0.134582	-0.138447	-0.149173
Cs2g_pb028710	CMK	-0.755467	-0.662604	-0.763597	-0.64287	-0.783445	-0.859516	-0.71779	-0.796044	-0.797023	-0.830986	-0.776079	-0.816808	-0.866106	-0.906324	-0.829355	-0.869328	-0.88778	-0.856917	-0.878842	-0.834683	-0.893555	-0.856176	-0.802212	-0.632507	-0.874479	-0.805148	-0.753251	-0.724359
Cs5g_pb013240	MCS	0.0991434	0.207621	0.109134	-0.0406863	0.279028	0.272358	0.518193	0.22272	0.108064	0.363137	0.504094	0.200148	0.201083	0.337268	0.168251	0.337875	0.281091	0.240926	0.467069	0.263345	0.351298	0.167817	0.226649	0.120352	0.367607	0.343297	0.314132	0.373132
Cs8g_pb020050	HDS	-0.546802	-0.458625	-0.426055	-0.413507	-0.425364	-0.414171	-0.229349	-0.532989	-0.414818	-0.439447	-0.290562	-0.571873	-0.517611	-0.497709	-0.526183	-0.515009	-0.51031	-0.562879	-0.510766	-0.443711	-0.485326	-0.506677	-0.581102	-0.564944	-0.441237	-0.381211	-0.370592	-0.334486
CsUn_pb013180	HDR	0.516082	0.345082	0.493099	0.381498	0.51736	0.580111	0.579514	0.49386	0.499964	0.559475	0.594212	0.565447	0.59696	0.703172	0.596678	0.593991	0.630303	0.591152	0.715842	0.572085	0.678022	0.576233	0.587245	0.443096	0.635707	0.527054	0.468417	0.425534
Cs7g_pb000010	IDI	0.127155	0.153874	0.231772	0.289952	0.141642	0.267854	0.0669604	0.170852	0.343411	0.150915	0.0893195	0.132764	0.213158	0.124306	0.166593	0.128194	0.195057	0.158427	-0.0383235	0.167529	0.132137	0.277853	0.0592354	-0.0322069	0.184904	0.137061	0.154134	0.147642
Cs8g_pb006040	GPPS1	-0.789036	-0.703557	-0.786717	-0.747117	-0.756554	-0.843799	-0.552596	-0.827219	-0.852035	-0.781831	-0.627944	-0.831245	-0.871883	-0.826159	-0.832989	-0.831188	-0.867909	-0.860453	-0.723979	-0.792646	-0.8205	-0.894744	-0.791753	-0.641611	-0.821561	-0.732809	-0.712316	-0.672678
Cs6g_pb009250	GPPS2	-0.701934	-0.71209	-0.747833	-0.594252	-0.761871	-0.87678	-0.789774	-0.751882	-0.797071	-0.80327	-0.83211	-0.774232	-0.845545	-0.914046	-0.792009	-0.866753	-0.882992	-0.819551	-0.867427	-0.82086	-0.897656	-0.855419	-0.754124	-0.544475	-0.912286	-0.79482	-0.723782	-0.691163
Cs2g_pb000850	AACT1	-0.612797	-0.659791	-0.694914	-0.526313	-0.737532	-0.841232	-0.800764	-0.709808	-0.748371	-0.793429	-0.854969	-0.689617	-0.788792	-0.850677	-0.720346	-0.838206	-0.822611	-0.757964	-0.829041	-0.786331	-0.840028	-0.779042	-0.652448	-0.456196	-0.860609	-0.816171	-0.753812	-0.766036
Cs2g_pb016110	AACT2	0.02235	-0.0165244	0.147083	0.150899	0.0922943	0.184403	0.113147	0.0698376	0.215038	0.0947309	0.129398	-0.000111496	0.105817	0.0479083	0.0498861	0.0794788	0.10015	0.0628838	-0.0709192	0.0842087	0.0656381	0.14165	-0.0353289	-0.146283	0.131661	0.12053	0.149475	0.190898
Cs9g_pb018550	HMGS1	-0.64329	-0.298648	-0.679002	-0.555742	-0.738316	-0.750124	-0.714135	-0.601202	-0.66067	-0.757815	-0.706045	-0.644595	-0.709403	-0.796551	-0.708653	-0.68643	-0.739487	-0.676587	-0.77254	-0.753939	-0.796114	-0.672845	-0.6901	-0.495225	-0.752322	-0.741672	-0.687489	-0.628342
Cs5g_pb006060	HMGS2	-0.669814	-0.638594	-0.80217	-0.673661	-0.81317	-0.913539	-0.772868	-0.753548	-0.859481	-0.844804	-0.813012	-0.735504	-0.845007	-0.867279	-0.79013	-0.816676	-0.864795	-0.782185	-0.775582	-0.858307	-0.865652	-0.850722	-0.689674	-0.476558	-0.881126	-0.853869	-0.81228	-0.782817
Cs8g_pb000160	HMGR1	-0.837741	-0.654876	-0.881409	-0.750365	-0.89378	-0.961102	-0.771686	-0.878104	-0.904707	-0.931122	-0.837398	-0.876083	-0.94673	-0.964164	-0.905383	-0.941561	-0.962002	-0.92763	-0.92092	-0.933838	-0.964263	-0.930244	-0.861941	-0.68546	-0.943825	-0.91358	-0.858408	-0.845127
Cs3g_pb013040	HMGR2	-0.736137	-0.677581	-0.729063	-0.643205	-0.74072	-0.798055	-0.609764	-0.793605	-0.763455	-0.775047	-0.68613	-0.792852	-0.831844	-0.826711	-0.795124	-0.833275	-0.837825	-0.831817	-0.785909	-0.77231	-0.816695	-0.825129	-0.768153	-0.626362	-0.807435	-0.749482	-0.728708	-0.709248
Cs3g_pb027430	MVK	0.707403	0.625046	0.785851	0.621576	0.818394	0.929682	0.853639	0.771068	0.839011	0.878602	0.900141	0.766735	0.870076	0.935587	0.806815	0.894535	0.906129	0.836978	0.897177	0.872175	0.929151	0.86156	0.744955	0.52116	0.935358	0.881883	0.811896	0.809123
Cs3g_pb009990	PMK	-0.52996	-0.533706	-0.534936	-0.440586	-0.560001	-0.727404	-0.660504	-0.613994	-0.663007	-0.662658	-0.722731	-0.591924	-0.680314	-0.717585	-0.591462	-0.748999	-0.720316	-0.687655	-0.681186	-0.608093	-0.712209	-0.704394	-0.548304	-0.348401	-0.755039	-0.627853	-0.567461	-0.620808
CsUn_pb036310	MDD	-0.351052	-0.640464	-0.315341	-0.332382	-0.285399	-0.447346	-0.263136	-0.491302	-0.469267	-0.366592	-0.350414	-0.473954	-0.483794	-0.43807	-0.42057	-0.500766	-0.4938	-0.504801	-0.379911	-0.341794	-0.4212	-0.546935	-0.368691	-0.29904	-0.470597	-0.29349	-0.285418	-0.316954
Cs4g_pb007210	FPPS1	0.463336	0.444102	0.55454	0.591166	0.4567	0.556214	0.242228	0.478649	0.633279	0.438224	0.270281	0.492033	0.544509	0.4636	0.530456	0.404776	0.518763	0.473108	0.284519	0.503897	0.458759	0.60096	0.420604	0.32121	0.468589	0.404526	0.400799	0.316249
Cs2g_pb002900	FPPS2	-0.725634	-0.642632	-0.799631	-0.66248	-0.817613	-0.913301	-0.785096	-0.791237	-0.849776	-0.859325	-0.845955	-0.774215	-0.878063	-0.905099	-0.817848	-0.887408	-0.896502	-0.842924	-0.842971	-0.858016	-0.898157	-0.869869	-0.745196	-0.53526	-0.907877	-0.869355	-0.824658	-0.818017
Cs2g_pb021080	TPS1	0.85399	0.563685	0.873174	0.807816	0.818042	0.936559	0.638521	0.843999	0.939082	0.852916	0.713268	0.844763	0.927697	0.893219	0.877136	0.889699	0.926603	0.909676	0.784633	0.862863	0.896451	0.942938	0.823532	0.643028	0.888906	0.810859	0.754625	0.746371
CsUn_pb033540	TPS2	0.641114	0.705326	0.716746	0.508152	0.830813	0.869746	0.901845	0.78106	0.72588	0.886633	0.948655	0.740352	0.812142	0.896298	0.747007	0.905812	0.867213	0.808132	0.923958	0.839099	0.901017	0.782165	0.735689	0.522881	0.926203	0.902814	0.867545	0.890037
Cs5g_pb017740	TPS3	0.525768	0.441331	0.638026	0.427046	0.734862	0.814556	0.897792	0.605748	0.668095	0.794602	0.910778	0.544574	0.673075	0.762694	0.574518	0.78397	0.739385	0.656898	0.745096	0.728655	0.78511	0.660502	0.572713	0.285865	0.847912	0.832849	0.780969	0.825908
Cs4g_pb015710	TPS4	-0.675767	-0.632107	-0.759921	-0.651052	-0.741599	-0.860928	-0.687641	-0.73604	-0.830206	-0.778054	-0.753572	-0.718496	-0.827888	-0.829091	-0.764814	-0.815079	-0.833449	-0.781024	-0.740099	-0.795859	-0.818218	-0.834211	-0.667577	-0.47983	-0.832896	-0.792499	-0.745175	-0.735473
Cs9g_pb020000	TPS5	-0.670475	-0.584759	-0.709264	-0.629922	-0.699419	-0.810151	-0.616858	-0.725498	-0.786693	-0.753152	-0.687582	-0.699669	-0.786775	-0.768279	-0.718085	-0.787493	-0.793716	-0.768876	-0.688913	-0.740766	-0.766819	-0.796934	-0.661683	-0.48097	-0.782399	-0.742427	-0.709051	-0.713453
Cs4g_pb015700	TPS6	-0.641274	-0.645844	-0.734418	-0.629776	-0.713557	-0.842126	-0.67127	-0.722192	-0.81416	-0.754444	-0.740458	-0.694126	-0.805847	-0.799274	-0.734513	-0.794918	-0.812587	-0.760261	-0.703143	-0.767178	-0.789562	-0.819255	-0.636248	-0.441697	-0.816165	-0.76976	-0.735543	-0.730948
Cs6g_pb000340	TPS7	-0.640687	-0.195155	-0.552056	-0.650508	-0.395965	-0.387265	0.071953	-0.467748	-0.519357	-0.335788	0.0318757	-0.570762	-0.507587	-0.404981	-0.584527	-0.32258	-0.445498	-0.496162	-0.309579	-0.44607	-0.397675	-0.51912	-0.572127	-0.654339	-0.283725	-0.2397	-0.191776	-0.0836609
Cs2g_pb004690	TPS8	-0.318297	-0.560011	-0.424121	-0.347946	-0.423197	-0.510655	-0.436452	-0.46552	-0.4859	-0.442466	-0.490686	-0.402793	-0.481937	-0.455973	-0.408562	-0.492277	-0.493435	-0.452728	-0.365266	-0.436137	-0.4522	-0.511008	-0.348239	-0.177955	-0.525663	-0.472726	-0.517863	-0.516893
Cs2g_pb003920	TPS9	-0.19809	-0.0127367	-0.126028	-0.171524	-0.0540146	-0.111094	0.0180832	-0.116632	-0.159007	-0.0518043	-0.00515545	-0.19235	-0.180836	-0.184365	-0.224051	-0.123017	-0.161525	-0.175131	-0.170918	-0.100113	-0.159224	-0.187042	-0.165984	-0.225582	-0.104133	0.00695849	0.0721424	0.0823017
Cs9g_pb007870	TPS10	-0.0600802	-0.0764357	-0.179528	-0.00359394	-0.272591	-0.189546	-0.383222	-0.0749133	-0.0724738	-0.236326	-0.336973	-0.0615422	-0.0977723	-0.202906	-0.0975727	-0.157322	-0.132877	-0.0601386	-0.27029	-0.252285	-0.214024	-0.044017	-0.112504	-0.0503975	-0.211093	-0.324754	-0.281608	-0.265381
